# Supplementary material for: Risk of Mortality among Patients with Gastrointestinal Bleeding with Early and Late Treatment with Tranexamic Acid: A Population-Based Cohort Study
Source: J Clin Med. 2022 Mar 21;11(6):1741. doi: 10.3390/jcm11061741 (PMC8951209; doi:10.3390/jcm11061741)
Supplement: Supplementary file 1 [file jcm-11-01741-s001.zip]

Archive with 1 entries (1 files):
- jcm-1643799-supplementary.pdf
